# Supplementary material for: Characterization, Genome Sequencing, and Development of a Rapid PCR Identification Primer for Fusarium oxysporum f. sp. crocus, a New forma specialis Causing Saffron Corm Rot
Source: Plants (Basel). 2024 Nov 11;13(22):3166. doi: 10.3390/plants13223166 (PMC11597565; doi:10.3390/plants13223166)
Supplement: Supplementary file 1 [file plants-13-03166-s001.zip]

Archive with 1 entries (1 files):
- plants-3247935-supplementary.pdf
